# Supplementary material for: Health-related quality of life in caregivers of community-dwelling individuals with disabilities or chronic conditions. A gender-differentiated analysis in a cross-sectional study
Source: BMC Nurs. 2022 Mar 29;21:69. doi: 10.1186/s12912-022-00845-x (PMC8961096; doi:10.1186/s12912-022-00845-x)
Supplement: Supplementary file 2 — Additional file 2. [file 12912_2022_845_MOESM2_ESM.xlsx]

## Sheet: ADD_FILE_2_DEPEND
Additional file 2. Sociodemographic and clinical characteristics of people with disabling conditions by gender of the caregivers
			Total (n =224)	Female caregiver 163 (72.8%)	Male caregiver 61 (27.2%)	p
			n (%)	n (%)	n (%)
			mean (SD)	mean (SD)	mean (SD)
			median (IQR)	median (IQR)	median (IQR)
Sociodemographic and clinical characteristics of people with disabling conditions (n=223)
Age			82.9 (12.6)	83.4 (12.7)	81.5 (12.4)	0.332
Gender, (male)			120 (53.8%)	116 (71.6%)	4 (6.6%)	<0.001
Marital status
	Married		161 (72.2%)	109 (67.3%)	52 (85.2%)	0.008
	Single/Divorced/Widow		62 (27.8%)	53 (32.7%)	9 (14.8%)
Educational level
	Primary or less (≤12 years)		180 (80.7%)	126 (77.8%)	54 (88.5%)	0.070
	Secondary or above (>12 years)		43 (19.3%)	36 (22.2%)	7 (11.5%)
Multimorbidity (≥ 2 chronic conditions), (yes)			201 (90.1%)	143 (88.3%)	58 (95.1%)	0.128
Performance in activities of daily living (Barthel scale)
	Fully independent		41 (18.4%)	29 (17.9%)	12 (19.7%)	0.734
	Moderate / Slight dependency		134 (60.1%)	96 (59.3%)	38 (62.3%)
	Total/ Severe Dependency		48 (21.5%)	37 (22.8%)	11 (18.0%)
Cognitive Disorder (Pfeiffer), (yes)			131 (58.7%)	97 (59.9%)	34 (55.7%)	0.576
Attend Day Care Center, (yes)			29 (13.0%)	23 (14.2%)	6 (9.8%)	0.388
Attend Day Care Center, (hours per week) (n=29)			21 (8-40)	21 (8-40)	21.5 (6-40)	0.366
